# Supplementary material for: Long non-coding RNA Neat1 and paraspeckle components are translational regulators in hypoxia
Source: eLife. 2022 Dec 22;11:e69162. doi: 10.7554/eLife.69162 (PMC9799981; doi:10.7554/eLife.69162)
Supplement: Figure 2—figure supplement 5—source data 1. [file elife-69162-fig2-figsupp5-data1.zip]

Archive with 2 entries (2 files):
- V3-Figure 2- figure supplement 5-source data 1.cbz
- __MACOSX/._V3-Figure 2- figure supplement 5-source data 1.cbz
